# Supplementary material for: Electric Source Imaging in Presurgical Evaluation of Epilepsy: An Inter-Analyser Agreement Study
Source: Diagnostics (Basel). 2022 Sep 24;12(10):2303. doi: 10.3390/diagnostics12102303 (PMC9601236; doi:10.3390/diagnostics12102303)
Supplement: Supplementary file 1 [file diagnostics-12-02303-s001.zip]

Archive with 1 entries (1 files):
- diagnostics-1847073-supplementary.pdf
